# Supplementary material for: Environmental concentrations of metformin exposure affect aggressive behavior in the Siamese fighting fish, Betta splendens
Source: PLoS One. 2018 May 15;13(5):e0197259. doi: 10.1371/journal.pone.0197259 (PMC5953473; doi:10.1371/journal.pone.0197259)
Supplement: S1 Table — Raw behavioral data collected and used in all statistical analyses conducted in the present study. (XLSX) [file pone.0197259.s001.xlsx]

## Sheet: Sheet1
C OFD R1D1	C OFD R1D2	C OFD R1D3	Avg C OFD R1		C OFD R2D1	C OFD R2D2	C OFD R2D3	Avg C OFD R2		C OFD R3D1	C OFD R3D2	C OFD R3D3	Avg C OFD R3
55	52	30	45.6667		26	15	26	22.3333		18	34	24	25.3333
67	55	43	55		40	40	25	35		22	26	22	23.3333
16	30	22	22.6667		29	24	14	22.3333		42	39	33	38
2	15	16	11		14	21	25	20		38	19	17	24.6667
53	34	35	40.6667		26	19	28	24.3333		24	17	7	16
0	5	10	5		2	0	4	2		15	24	12	17
3	0	5	2.66667		8	13	14	11.6667		6	21	7	11.3333
0	2	3	1.66667		7	29	14	16.6667		10	15	0	8.33333
24	27	35	28.6667		27	29	18	24.6667		35	35	32	34
19	25	23	22.3333		26	13	20	19.6667		18	21	17	18.6667
25	42	44	37		36	32	28	32		20	21	17	19.3333
27	20	36	27.6667		26	17	26	23		15	21	11	15.6667
36	28	30	31.3333		24	22	24	23.3333		41	30	24	31.6667
6	2	6	4.66667		11	14	8	11		11	12	7	10
36	31	24	30.3333		30	24	23	25.6667		14	21	8	14.3333
31	33	23	29		11	16	8	11.6667		27	16	18	20.3333
22	35	37	31.3333		18	28	32	26		19	23	26	22.6667
			25.098					20.6667					20.6275
TA OFD R1D1	TA OFD R1D2	TA OFD R1D3	Avg TA OFD R1		TA OFD R2D1	TA OFD R2D2	TA OFD R2D3	Avg TA OFD R2		TA OFD R3D1	TA OFD R3D2	TA OFD R3D3	Avg TA OFD R3
22	24	11	19		8	11	10	9.66667		0	0	0	0
28	28	18	24.6667		0	6.3	14	6.76667		2	0	0	0.666667
27	39	37	34.3333		4	4	6	4.66667		0	0	3	1
51	69	89	69.6667		3	5.2	3	3.73333		0	0	0	0
31	45	22	32.6667		12	0	1	4.33333		0	0	0	0
14	22	6	14		15	0	2	5.66667		26	5	8	13
11	12	19	14		8	5	3	5.33333		51	6	0	19
58	35	48	47		17	37	10	21.3333		65	0	0	21.6667
71	65	39	58.3333		3	1	2	2		54	0	0	18
61	42	32	45		1	20	20	13.6667		15	2	2	6.33333
16	46	30	30.6667		36	26	16	26		43	4	2	16.3333
8	12	0	6.66667		0	30	4	11.3333		0	0	5	1.66667
0	0	1	0.333333		0	32	1	11		0	0	0	0
6	8	27	13.6667		0	31	2	11		6	4	30	13.3333
17	11	11.1	13.0333		0	81	31	37.3333		2	1	0	1
0	5	6	3.66667		0	48	18	22		0	0	6	2
50	44	37	43.6667		22	14	15	17		5	8	5	6
41	52	63	52		18	11	18	15.6667		11	18	8	12.3333
			29.0204					12.6944					7.35185
TB OFD R1D1	TB OFD R1D2	TB OFD R1D3	Avg TB OFD R1		TB OFD R2D1	TB OFD R2D2	TB OFD R2D3	Avg TB OFD R2		TB OFD R3D1	TB OFD R3D2	TB OFD R3D3	Avg TB OFD R3
26	42	40	36		17	7	21	15		0	0	0	0
59	47	38	48		16	10.2	36	20.7333		0	0	3	1
21	33	29	27.6667		5	7	9	7		7	3	3	4.33333
100	59	55	71.3333		6	0	3	3		0	0	0	0
29	41	26	32		9	5	2	5.33333		2	0	0	0.666667
47	48	42	45.6667		6	0	4	3.33333		19	0	2	7
71	51	51	57.6667		8	0	9	5.66667		5	0	0	1.66667
56	62	79	65.6667		2	0	1	1		6	10	3	6.33333
52	48	38	46		1	3.2	0	1.4		9	0	0	3
27	60	44	43.6667		5	0	8	4.33333		32	0	0	10.6667
47	53	68	56		2	2	1	1.66667		9	0	0	3
28	11	38	25.6667		2	21	3	8.66667		2	1	19	7.33333
0	7	2	3		0	5	0	1.66667		0	0	1	0.333333
13	5	0	6		0	0	0	0		0	0	0	0
0	8	8	5.33333		0	8	0	2.66667		0	0	6	2
0	8	1	3		0	6	0	2		0	0	0	0
4	2	1	2.33333		11	10	14	11.6667		5	5	8	6
			33.8235					5.59608					3.13725

## Sheet: Sheet2
C BDD R1D1	C BDD R1D2	C BDD R1D3	Avg C BDD R1		C BDD R2D1	C BDD R2D2	C BDD R2D3	Avg C BDD R2		C BDD R3D1	C BDD R3D2	C BDD R3D3	Avg C BDD R3
20	50	24	31.3333		32	10	34	25.3333		16	4	10	10
0	6	18	8		12	5	20	12.3333		12	4	24	13.3333
10	12	4	8.66667		20	8	10	12.6667		10	5	22	12.3333
22	36	22	26.6667		46	62	54	54		60	20	8	29.3333
0	8	6	4.66667		50	14	26	30		10	5	6	7
38	36	30	34.6667		14	28	20	20.6667		46	62	40	49.3333
46	18	36	33.3333		32	42	12	28.6667		50	38	22	36.6667
26	10	10	15.3333		2	14	5	7		16	52	16	28
26	40	24	30		36	22	28	28.6667		28	24	28	26.6667
8	14	16	12.6667		10	15	4	9.66667		4	2	8	4.66667
62	48	58	56		58	63	56	59		56	52	46	51.3333
20	14	16	16.6667		20	22	14	18.6667		32	22	24	26
28	20	20	22.6667		24	18	38	26.6667		38	16	18	24
34	54	30	39.3333		28	24	30	27.3333		38	52	40	43.3333
20	38	22	26.6667		42	52	28	40.6667		50	46	48	48
28	6	22	18.6667		20	20	22	20.6667		10	14	14	12.6667
14	22	16	17.3333		18	14	18	16.6667		10	8	8	8.66667
			23.6863					25.8039					25.3725
TA BDD R1D1	TA BDD R1D2	TA BDD R1D3	Avg TA BDD R1		TA BDD R2D1	TA BDD R2D2	TA BDD R2D3	Avg TA BDD R2		TA BDD R3D1	TA BDD R3D2	TA BDD R3D3	Avg TA BDD R3
4	4	14	7.33333		14	7	24	15		10	26	76	37.3333
10	16	4	10		16	14	8	12.6667		56	10	16	27.3333
20	16	21	19		14	14	12	13.3333		16	5	54	25
20	8	20	16		22	5	8	11.6667		10	34	38	27.3333
5	5	6	5.33333		16	15	15	15.3333		28	10	52	30
0	2	16	6		0	5	4	3		10	10	10	10
5	18	16	13		10	44	19	24.3333		0	0	0	0
24	28	24	25.3333		26	62	24	37.3333		16	5	5	8.66667
64	56	26	48.6667		6	5	6	5.66667		10	5	5	6.66667
13	24	12	16.3333		6	42	10	19.3333		0	0	0	0
20	10	12	14		10	12	10	10.6667		6	0	0	2
4	5	5	4.66667		0	24	6	10		0	0	0	0
32	32	40	34.6667		16	74	2	30.6667		0	2	0	0.666667
22	26	2	16.6667		4	48	10	20.6667		0	6	4	3.33333
6	28	18	17.3333		0	68	4	24		0	0	4	1.33333
24	18	16	19.3333		4	50	4	19.3333		0	0	0	0
40	36	50	42		20	14	28	20.6667		6	8	0	4.66667
44	70	74	62.6667		14	6	20	13.3333		4	0	4	2.66667
			21.0185					17.0556					10.3889
TB BDD R1D1	TB BDD R1D2	TB BDD R1D3	Avg TB BDD R1		TB BDD R2D1	TB BDD R2D2	TB BDD R2D3	Avg TB BDD R2		TB BDD R3D1	TB BDD R3D2	TB BDD R3D3	Avg TB BDD R3
26	4	8	12.6667		14	10	22	15.3333		20	0	18	12.6667
22	18	22	20.6667		22	5	16	14.3333		14	2	44	20
48	20	42	36.6667		6	16	16	12.6667		4	6	0	3.33333
2	4	0	2		6	5	5	5.33333		13	4	20	12.3333
0	0	2	0.666667		8	5	5	6		6	0	16	7.33333
12	26	22	20		16	34	4	18		0	0	0	0
60	20	44	41.3333		38	10	12	20		0	0	0	0
32	26	40	32.6667		22	13	6	13.6667		8	2	0	3.33333
24	48	22	31.3333		24	8	10	14		0	0	0	0
4	8	12	8		2	0	8	3.33333		8	0	0	2.66667
0	6	14	6.66667		0	0	0	0		0	0	0	0
56	14	35	35		10	81	10	33.6667		0	0	0	0
10	5	2	5.66667		6	34	10	16.6667		0	0	0	0
16	10	10	12		10	58	10	26		0	0	0	0
23	84	35	47.3333		10	42	10	20.6667		0	0	0	0
58	44	32	44.6667		26	12	5	14.3333		0	0	0	0
14	22	18	18		32	8	19	19.6667		0	0	0	0
			22.0784					14.9216					3.62745

## Sheet: Sheet3
C TB R1D1	C TB R1D2	C TB R1D3	Avg C TB R1		C TB R2D1	C TB R2D2	C TB R2D3	Avg C TB R2		C TB R3D1	C TB R3D2	C TB R3D3	Avg C TB R3
0	8	1	3		4	0	1	1.66667		2	2	2	2
0	9	2	3.66667		0	22	15	12.3333		0	1	22	7.66667
11	3	7	7		12	17	11	13.3333		0	0	56	18.6667
0	0	0	0		17	33	13	21		20	0	0	6.66667
0	7	2	3		33	18	9	20		33	0	0	11
0	6	5	3.66667		0	15	5	6.66667		0	18	2	6.66667
2	5	3	3.33333		0	21	1	7.33333		0	8	0	2.66667
0	13	2	5		0	12	1	4.33333		0	20	3	7.66667
9	5	8	7.33333		7	3	6	5.33333		8	6	7	7
3	3	3	3		4	2	1	2.33333		3	0	2	1.66667
3	2	2	2.33333		1	1	2	1.33333		2	1	1	1.33333
9	4	9	7.33333		7	7	2	5.33333		5	8	1	4.66667
0	1	2	1		0	2	3	1.66667		4	1	4	3
5	7	4	5.33333		5	3	6	4.66667		7	2	4	4.33333
6	2	2	3.33333		4	4	4	4		13	6	8	9
13	7	9	9.66667		7	7	7	7		10	7	10	9
3	5	8	5.33333		0	0	0	0		5	0	0	1.66667
			4.31373					6.96078					6.15686
TA TB R1D1	TA TB R1D2	TA TB R1D3	Avg TA TB R1		TA TB R2D1	TA TB R2D2	TA TB R2D3	Avg TA TB R2		TA TB R3D1	TA TB R3D2	TA TB R3D3	Avg TA TB R3
0	5	0	1.66667		0	2	14	5.33333		0	0	2	0.666667
0	3	0	1		2	3	13	6		0	0	2	0.666667
0	3	0	1		2	0	4	2		2	2	3	2.33333
0	0	0	0		0	0	2	0.666667		1	2	3	2
0	2	0	0.666667		11	0	0	3.66667		0	0	2	0.666667
0	0	0	0		0	0	0	0		46	0	0	15.3333
0	2	5	2.33333		1	15	0	5.33333		10	0	0	3.33333
13	4	2	6.33333		3	15	1	6.33333		19	0	0	6.33333
12	8	5	8.33333		2	0	2	1.33333		41	0	0	13.6667
4	6	7	5.66667		0	12	1	4.33333		18	0	0	6
1	0	8	3		0	15	0	5		31	0	0	10.3333
0	0	0	0		0	5	0	1.66667		0	1	6	2.33333
0	3	5	2.66667		0	14	0	4.66667		0	1	0	0.333333
0	2	1	1		3	0	0	1		0	0	0	0
12	0	1	4.33333		0	11	2	4.33333		0	0	0	0
0	6	0	2		5	9	0	4.66667		0	0	0	0
8	7	10	8.33333		3	0	1	1.33333		0	1	1	0.666667
7	6	11	8		4	2	0	2		0	0	0	0
			3.12963					3.31481					3.59259
TB TB R1D1	TB TB R1D2	TB TB R1D3	Avg TB TB R1		TB TB R2D1	TB TB R2D2	TB TB R2D3	Avg TB TB R2		TB TB R3D1	TB TB R3D2	TB TB R3D3	Avg TB TB R3
0	0	0	0		5	0	7	4		0	0	2	0.666667
0	0	0	0		6	0	8	4.66667		1	2	3	2
0	0	0	0		0	0	0	0		0	0	0	0
0	0	0	0		4	0	0	1.33333		3	0	3	2
0	0	0	0		3	11	0	4.66667		0	0	3	1
10	5	2	5.66667		1	0	0	0.333333		35	0	0	11.6667
4	2	3	3		3	0	0	1		40	0	0	13.3333
3	1	2	2		1	0	1	0.666667		0	0	0	0
7	2	3	4		3	2	1	2		34	0	0	11.3333
2	5	3	3.33333		3	0	1	1.33333		31	0	0	10.3333
9	6	4	6.33333		2	20	3	8.33333		39	0	0	13
2	0	23	8.33333		0	10	0	3.33333		0	0	0	0
7	25	0	10.6667		0	5	0	1.66667		0	0	0	0
11	0	0	3.66667		0	4	0	1.33333		0	0	0	0
0	0	5	1.66667		0	5	0	1.66667		0	0	0	0
0	11	0	3.66667		0	0	0	0		0	0	0	0
4	5	8	5.66667		2	1	2	1.66667		0	0	0	0
			3.41176					2.23529					3.84314
